# Supplementary material for: Identification of potential functional variants and genes at 18q21.1 associated with the carcinogenesis of colorectal cancer
Source: PLoS Genet. 2022 Feb 2;18(2):e1010050. doi: 10.1371/journal.pgen.1010050 (PMC8870576; doi:10.1371/journal.pgen.1010050)
Supplement: S1 Table — (XLSX) [file pgen.1010050.s008.xlsx]

## Sheet: Sheet1
S1 Table. The significant eQTL SNPs in sigmoid and transverse colon tissues from GTEx.
SNP	Chr_pos_ref_alt	maf	reported_traits	gene_name	gene type	tss_distance	Sigmoid slope	Sigmoid p_value	Transverse slope	Transverse p_value
rs992157	2_219154781_G_A	0.48769	CRC	TMBIM1	protein coding	-2528	0.275253	1.5e-07	0.155221	2.47e-05
rs992157	2_219154781_G_A	0.48769	CRC	RP11-378A13.1	Sense overlapping	34739	0.764394	6.66e-28	0.775819	2.56e-35
rs16845107	3_113127991_C_A	0.06897	CRC	WDR52	protein coding	-32466	-0.598935	4.57e-08	-0.559238	5.2e-08
rs1362126	6_29691019_G_A	0.39655	CRC	HCG4	ncRNA	-69194	0.433774	2.77e-07	0.553609	5.31e-12
rs1362126	6_29691019_G_A	0.39655	CRC	ZFP57	protein coding	42132	-0.41859	5.66e-05	-0.41492	6.26e-06
rs1362126	6_29691019_G_A	0.36992	CRC	HLA-F	protein coding	467			-0.291086	1.53e-10
rs9481067	6_110750552_A_G	0.49187	MA	DDO	protein coding	13787			0.366518	2.52e-05
rs2057314	6_117819357_A_G	0.4449	CRC	DCBLD1	protein coding	44377			0.16891	4.05e-05
rs1468348	7_38767914_T_C	0.20325	BC and/or CRC	FAM183B	protein coding	41277			-0.411825	1.8e-06
rs7014346	8_128424792_A_G	0.37551	CRC	POU5F1B	protein coding	-1743			0.286971	6.65e-07
rs11144217	9_77696677_T_C	0.25123	CRC	NMRK1	protein coding	-6456	-0.381912	1.22e-05
rs4837345	9_131923949_C_T	0.30941	MA	RP11-247A12.7	LincRNA	-8764	0.399289	2.71e-09	0.353289	2.35e-07
rs4837345	9_131923949_C_T	0.33265	MA	CRAT	protein coding	50481			-0.275425	9.88e-12
rs4837345	9_131923949_C_T	0.33265	MA	PPP2R4	protein coding	50720			-0.192043	1.21e-09
rs10819474	9_131930494_T_C	0.31527	MA	CRAT	protein coding	57026	-0.251192	1.3e-06	-0.308767	7.81e-15
rs10819474	9_131930494_T_C	0.31527	MA	RP11-247A12.7	LincRNA	-2219	0.372425	1.49e-08	0.380139	2.1e-08
rs10819474	9_131930494_T_C	0.31098	MA	PPP2R4	protein coding	57265			-0.213356	7.68e-12
rs1075650	9_131938913_T_C	0.3175	MA	CRAT	protein coding	65445	-0.250545	1.65e-06	-0.302532	6.19e-14
rs1075650	9_131938913_T_C	0.3175	MA	RP11-247A12.7	LincRNA	6200	0.38327	6.52e-09	0.377052	3.9e-08
rs1075650	9_131938913_T_C	0.31612	MA	PPP2R4	protein coding	65684			-0.217155	5.04e-12
rs4919687	10_104595248_G_A	0.28325	CRC	TMEM180	protein coding	374099	-0.393699	1.58e-06
rs4919687	10_104595248_G_A	0.28325	CRC	C10orf32	protein coding	-18732	-0.477159	1.64e-11	-0.480943	3.34e-19
rs4919687	10_104595248_G_A	0.28325	CRC	AS3MT	protein coding	-34025	-0.803007	3.31e-25	-0.313489	2.24e-14
rs174537	11_61552680_G_T	0.30788	CRC	FADS2	protein coding	-31048	0.397136	1.86e-07	0.278028	4.26e-08
rs174537	11_61552680_G_T	0.30788	CRC	FADS1	protein coding	-44110	-0.335494	9.34e-07
rs174537	11_61552680_G_T	0.31707	CRC	TMEM258	protein coding	-7428			0.156514	1.58e-05
rs1535	11_61597972_A_G	0.3202	CRC	FADS2	protein coding	14244	0.371078	6.63e-07	0.274365	6.31e-08
rs1535	11_61597972_A_G	0.3202	CRC	FADS1	protein coding	1182	-0.343044	2.5e-07
rs1535	11_61597972_A_G	0.32114	CRC	TMEM258	protein coding	37864			0.165292	4.71e-06
rs174594	11_61619829_C_A	0.41584	CRC	FADS2	protein coding	36101	-0.359481	1.31e-06	-0.23167	2.63e-06
rs3802842	11_111171709_C_A	0.3313	CRC	C11orf53	protein coding	45002			0.387626	1.04e-16
rs3802842	11_111171709_C_A	0.3313	CRC	COLCA1	protein coding	-4061			0.539406	1.07e-19
rs3802842	11_111171709_C_A	0.3313	CRC	COLCA2	protein coding	2144			0.679793	3.46e-28
rs6589219	11_111172911_G_C	0.34553	CRC	C11orf53	protein coding	46204			0.369134	3.46e-16
rs6589219	11_111172911_G_C	0.34553	CRC	COLCA1	protein coding	-2859			0.528249	2.71e-20
rs6589219	11_111172911_G_C	0.34553	CRC	COLCA2	protein coding	3346			0.647147	3.98e-27
rs34245511	12_50573433_G_C	0.37824	CRC	ATF1	protein coding	-584060	0.272656	3.02e-05
rs34245511	12_50573433_G_C	0.37824	CRC	CERS5	protein coding	12145	-0.260676	3.04e-05
rs34245511	12_50573433_G_C	0.37824	CRC	RP4-605O3.4	processed transcript	56286	-0.547376	5.55e-11	-0.40101	9.1e-06
rs34245511	12_50573433_G_C	0.33333	CRC	COX14	protein coding	67671			0.239422	6.33e-07
rs12817211	12_50579398_C_T	0.19951	CRC or EC	RP4-605O3.4	processed transcript	62251	-0.497972	8.3e-07
rs10878977	12_69799690_T_C	0.24631	CRC	LYZ	protein coding	57569	0.266485	1.13e-05
rs1075232	15_31741216_C_A	0.05911	Survival	CTD-3092A11.2	sense intronic	961050	-1.0022	1.56e-13	-0.93185	6.05e-13
rs9929215	16_86521490_G_C	0.05419	CRC	MTHFSD	protein coding	-67351	-0.714295	1.09e-07
rs9901225	17_40755811_C_T	0.49751	CRC or EC	TUBG2	protein coding	-55512	-0.19833	1.33e-05
rs9901225	17_40755811_C_T	0.49751	CRC or EC	HSD17B1	protein coding	54579	-0.331325	4.69e-11	-0.345453	2.69e-10
rs7229639	18_46450976_A_G	0.09113	CRC	LIPG	protein coding	-636093	-0.414793	1.69e-05
rs11085466	19_21751811_G_C	0.21287	CRC or EC	RP11-678G14.3	lincRNA	-18313	0.440958	7.88e-06	0.514902	2.78e-07
rs11085466	19_21751811_G_C	0.20816	CRC or EC	ZNF429	protein coding	63445			0.428012	4.24e-07
rs13343954	19_33527888_T_C	0.13793	CRC	RHPN2	protein coding	-27906	-0.411294	9.34e-07
rs10411210	19_33532300_C_T	0.12562	CRC	RHPN2	protein coding	-23494	-0.461369	5.42e-07
rs7252505	19_33575064_G_A	0.1601	CRC	RHPN2	protein coding	19270	-0.477452	7.35e-08
rs6051080	20_25975674_A_G	0.405	CRC or EC	FAM182A	ncRNA	-59617	0.416325	1.09e-05
rs6051080	20_25975674_A_G	0.405	CRC or EC	FAM182B	ncRNA	126813	0.596787	6.57e-14	0.296641	1.66e-06
rs742276	20_37679849_G_A	0.45545	BC and/or CRC	FAM83D	protein coding	124894	-0.374824	4.24e-10
rs742276	20_37679849_G_A	0.45545	BC and/or CRC	DHX35	protein coding	88907	-0.242641	6.62e-06
rs6065668	20_42532821_C_T	0.25862	CRC	TOX2	protein coding	-10683	0.542373	8.47e-15	0.34745	2.89e-07
rs4925386	20_60921044_T_C	0.31773	CRC	CABLES2	protein coding	-61297	-0.4642	6.04e-10
rs4925386	20_60921044_T_C	0.31773	CRC	RP11-157P1.4	antisense	39663	-0.268288	1.64e-07
rs6061231	20_60956917_C_A	0.26601	CRC	CABLES2	protein coding	-25424	0.522164	4.36e-13
rs6061231	20_60956917_C_A	0.26601	CRC	RP11-157P1.4	antisense	75536	0.228971	6.53e-06
rs2427308	20_60969451_C_T	0.21921	CRC	CABLES2	protein coding	-12890	0.611365	4.18e-15
rs5753618	22_31838518_C_T	0.19704	CRC	LIMK2	protein coding	230258	-0.383525	2.05e-06
rs5753618	22_31838518_C_T	0.19704	CRC	SFI1	protein coding	-46214	-0.256607	3.22e-05	-0.217908	3.44e-05
rs5934683	X_9751474_T_C	0.43067	CRC	SHROOM2	protein coding	-3022			0.290412	1.08e-08
CRC Colorectal cancer, MA Mucinous adenocarcinoma in CRC, BC and/or CRC Breast cancer and/or colorectal cancer, CRC or EC Colorectal or endometrial cancer, Survival Survival in CRC (non-distant metastatic), TSS transcription start site
Note: The slope of the linear regression is computed as the effect of the alternative allele (ALT) relative to the reference allele (REF) in the human genome reference (i.e., the eQTL effect allele is the ALT allele).
