# Supplementary material for: Identification of potential functional variants and genes at 18q21.1 associated with the carcinogenesis of colorectal cancer
Source: PLoS Genet. 2022 Feb 2;18(2):e1010050. doi: 10.1371/journal.pgen.1010050 (PMC8870576; doi:10.1371/journal.pgen.1010050)
Supplement: S2 Table — (XLSX) [file pgen.1010050.s009.xlsx]

## Sheet: Sheet1
S2 Table. CRC-related loci associated with chromatin accessibility.
eQTLs	SNPs tagged	Peak.state	PEAK chr	PEAK.start	PEAK.end	beta	P-value
rs1075650	rs1107329	other	chr9	131919143	131919486	0.726338	0.041325
rs1075650	rs10819475	ENH	chr9	131930357	131930609	-0.749244	0.0118288
rs1075650	rs10819474	ENH	chr9	131930357	131930609	-0.749244	0.0118288
rs1075650	rs1107328	other	chr9	131919143	131919486	0.815503	0.00938602
rs1075650	rs913264	ENH	chr9	131945746	131945994	0.34295	0.0438349
rs1075650	rs419636	ENH	chr9	131930357	131930609	-0.749244	0.0118288
rs1075650	rs12057089	ENH	chr9	131930357	131930609	-0.781557	0.0103852
rs10819474	rs10819475	ENH	chr9	131930357	131930609	-0.749244	0.0118288
rs10819474	rs913264	ENH	chr9	131945746	131945994	0.34295	0.0438349
rs10819474	rs1107329	other	chr9	131919143	131919486	0.726338	0.041325
rs10819474	rs419636	ENH	chr9	131930357	131930609	-0.749244	0.0118288
rs10819474	rs10819474	ENH	chr9	131930357	131930609	-0.749244	0.0118288
rs10819474	rs12057089	ENH	chr9	131930357	131930609	-0.781557	0.0103852
rs10819474	rs1107328	other	chr9	131919143	131919486	0.815503	0.00938602
rs1362126	rs3998799	TSS	chr6	29691058	29691166	-0.726248	0.00551096
rs1362126	rs2076179	TSS	chr6	29691058	29691166	-0.73505	1.81e-05
rs1362126	rs2076178	TSS	chr6	29691058	29691166	-0.720206	0.0152119
rs1362126	rs17875376	TSS	chr6	29691058	29691166	-0.769605	0.00734204
rs1362126	rs1362125	TSS	chr6	29691058	29691166	-0.736212	1.85e-05
rs1362126	rs1362126	TSS	chr6	29691058	29691166	-0.726248	0.00551096
rs1362126	rs4713244	other	chr6	29720889	29721044	0.669647	0.0181172
rs1362126	rs2072895	TSS	chr6	29691058	29691166	-0.735863	1.67e-05
rs174594	rs97384	other	chr11	61625128	61625350	-0.664465	0.0372852
rs2427308	rs8668	TSS	chr20	60962016	60962177	0.323465	0.0337829
rs34245511	rs7979830	ENH	chr12	50640949	50641146	0.368402	0.0439474
rs4837345	rs419636	ENH	chr9	131930357	131930609	-0.749244	0.0118288
rs4837345	rs10819474	ENH	chr9	131930357	131930609	-0.749244	0.0118288
rs4837345	rs12057089	ENH	chr9	131930357	131930609	-0.781557	0.0103852
rs4837345	rs10819475	ENH	chr9	131930357	131930609	-0.749244	0.0118288
rs4919687	rs4919690	ENH	chr10	104615869	104615968	0.503313	0.0433524
rs4925386	rs6089354	ENH	chr20	60944801	60944900	-0.505219	0.0479705
rs4925386	rs673882	other	chr20	60950622	60950818	-0.912353	0.000251337
rs4925386	rs2427303	other	chr20	60950622	60950818	-0.938587	9.48e-05
rs4925386	rs4925389	other	chr20	60922024	60922191	0.436231	0.0380065
rs4925386	rs1889201	other	chr20	60922024	60922191	0.389952	0.0464754
rs6051080	rs2096281	TSS	chr20	25848795	25849170	0.639879	0.00132175
rs6051080	rs6138768	ENH	chr20	25965662	25965837	-0.380792	0.0370636
rs6051080	rs3949256	TSS	chr20	25848415	25848781	-0.399817	0.0289601
rs6051080	rs2096281	TSS	chr20	25848415	25848781	-0.479928	0.0184557
rs6051080	rs6050945	TSS	chr20	25840605	25840744	0.372465	0.022286
rs6051080	rs6050940	TSS	chr20	25840605	25840744	0.358108	0.0323581
rs6051080	rs6115458	ENH	chr20	25967749	25967982	0.45271	0.0256247
rs6051080	rs6050940	ENH	chr20	25838962	25839137	0.444567	0.00554444
rs6051080	rs3949256	TSS	chr20	25848795	25849170	0.645471	0.000255563
rs6061231	rs59553816	other	chr20	60950622	60950818	0.735658	2.64e-05
rs6061231	rs59553816	other	chr20	60949926	60950180	0.442015	0.0150009
rs6065668	rs67542305	ENH	chr20	42538441	42538703	-0.730032	0.00477211
rs6065668	rs67802956	ENH	chr20	42538441	42538703	-0.684346	0.0074181
rs6065668	rs66539963	ENH	chr20	42538441	42538703	-0.684346	0.0074181
rs6065668	rs6073244	ENH	chr20	42538441	42538703	-0.684346	0.0074181
rs6065668	rs6073245	ENH	chr20	42538441	42538703	-0.684346	0.0074181
rs6065668	rs68123274	ENH	chr20	42538441	42538703	-0.684346	0.0074181
rs6065668	rs67634965	ENH	chr20	42538441	42538703	-0.684346	0.0074181
rs6065668	rs12481317	ENH	chr20	42538441	42538703	-0.730032	0.00477211
rs6065668	rs12481412	ENH	chr20	42538441	42538703	-0.693734	0.00750892
rs6065668	rs6073246	ENH	chr20	42538441	42538703	-0.684346	0.0074181
rs6065668	rs11086902	ENH	chr20	42538441	42538703	-0.684346	0.0074181
rs6065668	rs11086903	ENH	chr20	42538441	42538703	-0.684346	0.0074181
rs6065668	rs11086904	ENH	chr20	42538441	42538703	-0.684346	0.0074181
rs6065668	rs6065673	ENH	chr20	42538441	42538703	-0.730032	0.00477211
rs6065668	rs1986045	ENH	chr20	42538441	42538703	-0.730032	0.00477211
rs6065668	rs6073247	ENH	chr20	42538441	42538703	-0.684346	0.0074181
rs6065668	rs11697653	ENH	chr20	42538441	42538703	-0.949857	0.00996381
rs6065668	rs13036809	ENH	chr20	42538441	42538703	-0.598687	0.0130069
rs6065668	rs12481310	ENH	chr20	42538441	42538703	-0.730032	0.00477211
rs6065668	rs12480294	ENH	chr20	42538441	42538703	-0.730032	0.00477211
rs6065668	rs35817732	ENH	chr20	42538441	42538703	-0.730032	0.00477211
rs6065668	rs35288878	ENH	chr20	42538441	42538703	-0.730032	0.00477211
rs6065668	rs34182308	ENH	chr20	42538441	42538703	-0.641543	0.0242818
rs6065668	rs11697832	ENH	chr20	42533021	42533181	0.508193	0.0113554
rs6065668	rs13043229	ENH	chr20	42543624	42543978	0.692727	0.0037457
rs6065668	rs6031224	ENH	chr20	42545728	42546056	0.435581	0.00825888
rs6065668	rs13037288	ENH	chr20	42533021	42533181	0.508193	0.0113554
rs7252505	rs10427139	other	chr19	33572252	33572633	-0.405041	0.0166893
rs742276	rs1569538	other	chr20	37686297	37686875	-0.405341	0.0178732
rs742276	rs6513588	other	chr20	37686297	37686875	-0.389578	0.0252433
rs742276	rs7268772	other	chr20	37686297	37686875	-0.407602	0.0202899
rs9901225	rs62078362	TSS	chr17	40729686	40729873	0.504527	0.0431868
rs9901225	rs4028634	TSS	chr17	40834704	40834947	-0.555075	0.00228822
rs9901225	rs9889580	ENH	chr17	40738568	40738839	-0.430152	0.020796
rs9901225	rs878291	TSS	chr17	40729686	40729873	-0.375483	0.0339822
rs9901225	rs9674596	ENH	chr17	40769820	40770251	-0.468011	0.00877204
rs9901225	rs1024091	ENH	chr17	40769820	40770251	-0.468011	0.00877204
rs9901225	rs4792992	TSS	chr17	40738854	40739261	0.705014	0.00292284
rs9901225	rs8073311	ENH	chr17	40738568	40738839	-0.380558	0.0264091
rs9901225	rs646174	TSS	chr17	40719330	40720003	-0.366618	0.0319961
rs9901225	rs3760384	TSS	chr17	40835609	40835903	-0.35976	0.0490076
rs9901225	rs4792906	ENH	chr17	40770999	40771205	0.592755	0.014404
rs9901225	rs632758	TSS	chr17	40719330	40720003	-0.42273	0.02317
rs9901225	rs2279844	TSS	chr17	40821721	40821941	-0.503826	0.0278599
rs9901225	rs12947031	TSS	chr17	40835609	40835903	-0.49328	0.00672583
rs9901225	rs9674578	ENH	chr17	40769820	40770251	-0.476339	0.00699273
rs9901225	rs113343986	ENH	chr17	40779306	40779526	0.494639	0.0452721
rs992157	rs55680399	ENH	chr2	219158769	219158927	0.429757	0.0138605
rs992157	rs1399132	ENH	chr2	219158769	219158927	0.34715	0.0470093
TSS transcription start site, ENH enhancer
SNP tagged: SNPs in LD (r2>0.5) with the eQTLs
Note: The direction of the regression coefficient (beta value) represents the effect of each extra major allele (i.e., a positive regression coefficient means that the major allele increases chromatin accessibility)
