# Supplementary material for: Identification of potential functional variants and genes at 18q21.1 associated with the carcinogenesis of colorectal cancer
Source: PLoS Genet. 2022 Feb 2;18(2):e1010050. doi: 10.1371/journal.pgen.1010050 (PMC8870576; doi:10.1371/journal.pgen.1010050)
Supplement: S3 Table — (XLSX) [file pgen.1010050.s010.xlsx]

## Sheet: Sheet1
S3 Table. CRC-associated loci overlapped with histone modification peaks.
eQTLs	chr	tags	top SNP tagged	peak_1 tissue, modification	peak_1 left	peak_1 right	peak_1 Signal	peak_2 tissue, modification	peak_2 left	peak_2 right	peak_2 Signal
rs10411210	19	11	rs60507951	E102_H3K27ac	33541367	33544384	36.4	E101_H3K27ac	33541430	33544395	20.2
rs1075232	15	17	rs557012698	E102_H3K27ac	31755509	31758699	51	E101_H3K27ac	31754873	31758709	47
rs1075650	9	22	rs3118625	E101_H3K27ac	131872249	131874364	65.9	E103_H3K27ac	131872489	131874302	57.9
rs10819474	9	23	rs3118625	E101_H3K27ac	131872249	131874364	65.9	E103_H3K27ac	131872489	131874302	57.9
rs10878977	12	7	rs11177658	E102_H3K4me1	69810212	69810465	5.7	E075_H3K4me1	69810250	69810446	4.4
rs11085466	19	3	rs11085466	E101_H3K4me3	21751433	21752835	26.8	E075_H3K4me3	21751514	21752193	21.2
rs12817211	12	5	rs143859352	E101_H3K4me3	50793803	50796991	48.2	E102_H3K27ac	50794044	50797004	38.7
rs13343954	19	6	rs60507951	E102_H3K27ac	33541367	33544384	36.4	E101_H3K27ac	33541430	33544395	20.2
rs1362126	6	13	rs143621629	E075_H3K4me3	29690481	29693501	66.9	E103_H3K4me3	29690650	29692842	40.3
rs1468348	7	1	rs2189855	E106_H3K4me3	38771105	38771356	2.3
rs1535	11	18	rs174538	E102_H3K27ac	61559525	61560665	42.9	E101_H3K4me3	61558928	61561550	41.1
rs16845107	3	3	rs16860919	E103_H3K4me1	113124718	113124882	3.8
rs174537	11	19	rs174538	E102_H3K27ac	61559525	61560665	42.9	E101_H3K4me3	61558928	61561550	41.1
rs174594	11	2	rs174599	E103_H3K27ac	61621548	61621824	4.1
rs2057314	6	4	rs9320604	E106_H3K27ac	117815900	117816330	8.7	E102_H3K4me1	117815800	117816451	6.2
rs2427308	20	7	rs6121558	E075_H3K4me3	60960520	60963371	59.7	E101_H3K4me3	60960987	60963526	45.9
rs34245511	12	57	rs7964522	E102_H3K4me3	50505818	50507153	66.5	E101_H3K4me3	50505816	50507203	65.7
rs3802842	11	17	rs10891246	E075_H3K4me3	111169195	111170987	30.5	E103_H3K27ac	111168915	111170983	27
rs4837345	9	10	rs141780496	E103_H3K27ac	131935893	131939659	50.4	E101_H3K27ac	131935590	131939680	44
rs4919687	10	6	rs202139040	E101_H3K4me3	104951145	104952881	36.6	E076_H3K27ac	104951146	104951568	5.7
rs4925386	20	32	rs11469139	E103_H3K27ac	60947525	60948644	40.9	E076_H3K27ac	60947524	60948546	14.4
rs5753618	22	12	rs9609296	E075_H3K4me3	31891739	31893395	39.9	E101_H3K4me3	31891418	31893970	37.9
rs6051080	20	13	rs4815498	E101_H3K4me3	25990119	25991486	37.9	E075_H3K4me3	25990357	25991505	25.2
rs6061231	20	24	rs71195448	E103_H3K27ac	60947525	60948644	40.9	E076_H3K27ac	60947524	60948546	14.4
rs6065668	20	14	rs13043229	E075_H3K4me3	42543502	42545445	26.4	E101_H3K4me3	42543681	42545419	18.8
rs6589219	11	17	rs10891246	E075_H3K4me3	111169195	111170987	30.5	E103_H3K27ac	111168915	111170983	27
rs7014346	8	7	rs3847137	E101_H3K27ac	128413456	128415755	20.2	E102_H3K27ac	128413498	128415696	16.6
rs7229639	18	1	rs7229639	E101_H3K27ac	46450631	46451860	11.2	E101_H3K4me1	46450779	46451728	10.5
rs7252505	19	6	rs10418246	E101_H3K4me3	33571350	33573250	48.3	E075_H3K4me3	33571598	33572912	42
rs742276	20	1	rs11337048	E076_H3K27ac	37677839	37679322	9.8
rs9481067	6	5	rs9384742	E075_H3K4me3	110736241	110737281	15.7	E103_H3K27ac	110735857	110737290	13.8
rs9901225	17	38	rs3760389	E101_H3K4me3	40759688	40762328	55.8	E102_H3K4me3	40760118	40762334	54.7
rs992157	2	38	rs1877714	E101_H3K4me3	219133820	219134976	54.7	E075_H3K4me3	219133804	219134933	42.1
rs9929215	16	1	rs9929215	E076_H3K4me1	86521423	86521692	2.8
E075 Colonic Mucosa, E076 Colon Smooth Muscle, E101 Rectal Mucosa Donor 29, E102 Rectal Mucosa Donor 31, E103 Rectal Smooth Muscle, E106 Sigmoid Colon
SNP tagged: SNPs in LD (r2>0.5) with the eQTLs
tags: the number of SNPs tagged overlapped with histone modification peaks.
