# Supplementary material for: Identification of potential functional variants and genes at 18q21.1 associated with the carcinogenesis of colorectal cancer
Source: PLoS Genet. 2022 Feb 2;18(2):e1010050. doi: 10.1371/journal.pgen.1010050 (PMC8870576; doi:10.1371/journal.pgen.1010050)
Supplement: S4 Table — (XLSX) [file pgen.1010050.s011.xlsx]

## Sheet: Sheet1
S4 Table. CRC-related SNPs that disrupt TF binding.
eQTLs	SNPs tagged	chr	pos	ALT	REF	Higher Binding	P-value	TFs
rs1075232	rs12439853	chr15	31634743	A	G	G	0.015115	PU.1
rs1075232	rs56249651	chr15	31754718	G	C	C	0.0269892	PU.1
rs1075650	rs882616	chr9	131940865	T	C	C	0.0463621	JunD
rs1075650	rs882616	chr9	131940865	T	C	C	0.0355889	PU.1
rs1075650	rs1075650	chr9	131938913	C	T	T	0.00837796	NF-kB
rs1075650	rs3124511	chr9	131901458	T	C	C	0.0361199	Pou2f1
rs1075650	rs10819474	chr9	131930494	C	T	T	0.031872	JunD
rs10819474	rs1075650	chr9	131938913	C	T	T	0.00837796	NF-kB
rs10819474	rs3124511	chr9	131901458	T	C	C	0.0361199	Pou2f1
rs10819474	rs882616	chr9	131940865	T	C	C	0.0463621	JunD
rs10819474	rs10819474	chr9	131930494	C	T	T	0.031872	JunD
rs10819474	rs882616	chr9	131940865	T	C	C	0.0355889	PU.1
rs11085466	rs3941830	chr19	21786682	A	G	A	0.0201058	JunD
rs1362126	rs2523405	chr6	29695305	G	T	T	0.00137846	JunD
rs1362126	rs4713244	chr6	29721146	A	G	G	0.0240366	PU.1
rs1362126	rs1362126	chr6	29691019	A	G	G	0.0188395	PU.1
rs1362126	rs4713244	chr6	29721146	A	G	G	0.0216952	NF-kB
rs1362126	rs1362125	chr6	29691090	A	T	T	0.0424658	NF-kB
rs1362126	rs2072895	chr6	29691857	G	C	C	0.00396316	JunD
rs1362126	rs4713244	chr6	29721146	A	G	G	0.021479	Pou2f1
rs1362126	rs9258183	chr6	29690669	G	A	A	3.04222e-10	NF-kB
rs1362126	rs2523389	chr6	29706128	C	G	G	0.0384751	NF-kB
rs1362126	rs1362125	chr6	29691090	A	T	T	0.0113506	JunD
rs1362126	rs2076179	chr6	29691772	C	T	T	0.000251244	JunD
rs1362126	rs2735060	chr6	29695466	A	T	T	0.0344597	JunD
rs1362126	rs2735051	chr6	29705688	A	G	G	0.0220492	JunD
rs1362126	rs2844830	chr6	29707546	A	G	G	0.0359812	JunD
rs1362126	rs9258183	chr6	29690669	G	A	A	1.6117e-11	JunD
rs1362126	rs1362126	chr6	29691019	A	G	G	0.00386543	JunD
rs1362126	rs2743918	chr6	29704921	G	A	G	0.000409705	JunD
rs1362126	rs2523393	chr6	29705659	G	A	A	0.00419037	JunD
rs1468348	rs3801145	chr7	38790947	C	G	G	0.0430545	JunD
rs1468348	rs2286106	chr7	38778411	C	T	T	0.0210919	PU.1
rs1468348	rs2240354	chr7	38784465	A	C	A	0.0336781	NF-kB
rs1468348	rs3801145	chr7	38790947	C	G	G	0.0148886	NF-kB
rs1468348	rs17767818	chr7	38764855	A	G	G	0.0088356	PU.1
rs1468348	rs2240351	chr7	38785657	G	A	G	0.0121057	Pou2f1
rs1535	rs174538	chr11	61560081	A	G	G	0.012238	JunD
rs1535	rs174538	chr11	61560081	A	G	G	0.0259479	PU.1
rs1535	rs99780	chr11	61596633	T	C	C	0.0425149	PU.1
rs1535	rs174529	chr11	61543961	C	T	T	0.0484468	PU.1
rs1535	rs174568	chr11	61593816	T	C	C	0.0424331	Pou2f1
rs1535	rs174560	chr11	61581764	C	T	T	0.00366482	Stat1
rs1535	rs174538	chr11	61560081	A	G	G	0.006415	NF-kB
rs1535	rs28456	chr11	61589481	G	A	A	0.00113391	Pou2f1
rs16845107	rs60706093	chr3	113079910	C	T	T	0.0123805	PU.1
rs16845107	rs76626525	chr3	113077374	C	G	G	0.0174187	Pou2f1
rs16845107	rs112559446	chr3	113103859	T	C	C	0.0438501	PU.1
rs174537	rs174568	chr11	61593816	T	C	C	0.0424331	Pou2f1
rs174537	rs174560	chr11	61581764	C	T	T	0.00366482	Stat1
rs174537	rs174529	chr11	61543961	C	T	T	0.0484468	PU.1
rs174537	rs28456	chr11	61589481	G	A	A	0.00113391	Pou2f1
rs174537	rs99780	chr11	61596633	T	C	C	0.0425149	PU.1
rs174537	rs174538	chr11	61560081	A	G	G	0.012238	JunD
rs174537	rs174538	chr11	61560081	A	G	G	0.0259479	PU.1
rs174537	rs174538	chr11	61560081	A	G	G	0.006415	NF-kB
rs174594	rs174574	chr11	61600342	C	A	A	0.0261951	NF-kB
rs174594	rs174592	chr11	61618608	G	A	G	0.0266137	JunD
rs2057314	rs9320604	chr6	117816045	A	G	A	0.0308059	JunD
rs34245511	rs11169339	chr12	50651456	A	T	A	7.00339e-05	PU.1
rs34245511	rs12832940	chr12	50678359	A	G	A	0.000398163	NF-kB
rs34245511	rs35768991	chr12	50651629	A	G	A	0.00819318	JunD
rs34245511	rs10876015	chr12	50677506	C	T	T	0.00888267	NF-kB
rs34245511	rs17124562	chr12	50636940	C	T	T	0.0138371	JunD
rs34245511	rs7979830	chr12	50641572	T	C	T	1.96474e-07	JunD
rs34245511	rs11169339	chr12	50651456	A	T	A	0.000777661	JunD
rs34245511	rs9705460	chr12	50685753	G	T	G	0.047348	Pou2f1
rs34245511	rs35768991	chr12	50651629	A	G	A	0.019411	NF-kB
rs34245511	rs35768991	chr12	50651629	A	G	A	2.63618e-05	PU.1
rs34245511	rs12303082	chr12	50754563	G	T	T	0.0148968	PU.1
rs34245511	rs1554844	chr12	50514365	A	G	A	0.00998119	NF-kB
rs34245511	rs1554845	chr12	50523504	T	C	T	0.000365852	JunD
rs34245511	rs7486747	chr12	50650564	A	G	A	0.0166362	NF-kB
rs34245511	rs7980911	chr12	50694363	G	A	G	0.00125232	JunD
rs34245511	rs11169339	chr12	50651456	A	T	A	0.00374653	NF-kB
rs3802842	rs10789823	chr11	111172403	C	T	T	0.0146283	JunD
rs4837345	rs10819474	chr9	131930494	C	T	T	0.031872	JunD
rs4837345	rs1075650	chr9	131938913	C	T	T	0.00837796	NF-kB
rs4837345	rs882616	chr9	131940865	T	C	C	0.0463621	JunD
rs4837345	rs882616	chr9	131940865	T	C	C	0.0355889	PU.1
rs5753618	rs9609296	chr22	31891784	G	T	T	0.0373477	Stat1
rs6051080	rs6050979	chr20	25885184	T	C	T	0.0031251	Pou2f1
rs6051080	rs6050944	chr20	25842403	G	C	G	0.00441804	Stat1
rs6051080	rs6050944	chr20	25842403	G	C	G	0.0106786	Pou2f1
rs6051080	rs6050940	chr20	25839016	T	A	T	0.00959811	JunD
rs6051080	rs6050945	chr20	25842456	G	T	G	0.0309362	PU.1
rs6051080	rs34982694	chr20	25968143	G	T	G	0.0150105	PU.1
rs6051080	rs6037266	chr20	25873023	G	C	G	0.00244396	JunD
rs6051080	rs6050944	chr20	25842403	G	C	G	0.000661437	NF-kB
rs6051080	rs6050872	chr20	25736643	C	A	C	0.0226096	JunD
rs6051080	rs6050945	chr20	25842456	G	T	G	0.00745792	NF-kB
rs6065668	rs12481317	chr20	42538514	C	G	G	0.0484633	PU.1
rs6065668	rs6065673	chr20	42539362	A	G	G	0.0110985	JunD
rs6065668	rs12481310	chr20	42538469	A	G	G	0.00550372	JunD
rs6065668	rs12480294	chr20	42538470	C	A	A	0.00734693	JunD
rs6065668	rs12481317	chr20	42538514	C	G	G	0.0351542	JunD
rs6065668	rs13036809	chr20	42539798	C	A	A	0.00944698	JunD
rs6065668	rs12480294	chr20	42538470	C	A	A	0.048651	PU.1
rs6065668	rs12480294	chr20	42538470	C	A	A	0.00644204	NF-kB
rs6065668	rs13036809	chr20	42539798	C	A	A	0.000539533	PU.1
rs6065668	rs12481310	chr20	42538469	A	G	G	0.0297207	PU.1
rs6065668	rs12481310	chr20	42538469	A	G	G	0.00451139	NF-kB
rs6589219	rs10789823	chr11	111172403	C	T	T	0.0146283	JunD
rs7014346	rs6998254	chr8	128428795	A	G	G	0.0318203	JunD
rs9901225	rs12600469	chr17	40834073	T	G	T	0.00195436	Pou2f1
rs9901225	rs4792906	chr17	40770091	G	A	A	0.0173323	Pou2f1
rs9901225	rs2676532	chr17	40704008	G	C	C	0.0110952	Pou2f1
rs9901225	rs12600469	chr17	40834073	T	G	T	0.00302813	NF-kB
rs9901225	rs11871463	chr17	40808446	A	G	A	0.00125861	JunD
rs9901225	rs629861	chr17	40714014	A	C	C	0.00807261	PU.1
rs9901225	rs666039	chr17	40715570	T	G	G	0.00146995	JunD
rs9901225	rs12942278	chr17	40772870	A	G	G	0.0381224	JunD
rs9901225	rs4793244	chr17	40730825	A	G	G	0.000215192	NF-kB
rs9901225	rs605059	chr17	40706906	A	G	G	0.00170034	NF-kB
rs9901225	rs1046097	chr17	40818699	G	A	A	0.0481583	PU.1
rs9901225	rs4793244	chr17	40730825	A	G	G	0.0160493	PU.1
rs9901225	rs4792992	chr17	40737117	A	G	G	0.0366048	PU.1
rs9901225	rs12953018	chr17	40778888	A	G	A	0.0384911	JunD
rs9901225	rs62078362	chr17	40730728	T	C	C	4.24699e-07	NF-kB
rs9901225	rs12943352	chr17	40808069	A	G	A	0.000786355	JunD
rs992157	rs13003334	chr2	219124921	A	T	T	0.00281723	JunD
rs992157	rs10194082	chr2	219188577	T	C	C	0.00964483	JunD
rs992157	rs1877714	chr2	219134928	G	A	A	0.0167233	PU.1
rs992157	rs62182826	chr2	219148723	A	C	C	0.0062283	JunD
rs992157	rs992157	chr2	219154781	A	G	G	0.030576	PU.1
SNP tagged: SNPs in LD (r2>0.5) with the eQTLs
