# Supplementary material for: Identification of potential functional variants and genes at 18q21.1 associated with the carcinogenesis of colorectal cancer
Source: PLoS Genet. 2022 Feb 2;18(2):e1010050. doi: 10.1371/journal.pgen.1010050 (PMC8870576; doi:10.1371/journal.pgen.1010050)
Supplement: S5 Table — (XLSX) [file pgen.1010050.s012.xlsx]

## Sheet: Sheet1
S5 Table. The potential effects prediction of the missense SNPs using SIFT and Polyphen-2.
lead SNP	mapped traits	SNPs tagged	chr	pos	r2 to lead SNP	gene	Wild AA	Amino position	Mutant AA	Polyphen-2 Scorea	Polyphen-2 Prediction	SIFT Scoreb	SIFT Prediction
rs34245511	CRC	rs12303082	12	50754563	0.608107	FAM186A	K	187	Q	0.99	probably damaging	0.04	DELETERIOUS
rs9901225	CRC or EC	rs615942	17	40714804	0.951071	COASY	S	55	Y	0.8	possibly damaging	0.03	DELETERIOUS
rs12817211	CRC or EC	rs6580742	12	50727811	0.712833	FAM186A	M	2193	I	0.98	probably damaging	0	DELETERIOUS
rs11539086	CRC	rs11539086	3	58552329	1	FAM107A	E	172	Q	1	probably damaging	0.05	DELETERIOUS
rs8180040	CRC	rs2276853	3	47282303	0.627745	KIF9	R	638	W	1	probably damaging	0.03	DELETERIOUS
rs992157	CRC	rs2292553	2	219146803	0.884976	TMBIM1	P	21	L	0	benign	0	DELETERIOUS
rs10936599	CRC	rs10936600	3	169514585	0.953572	LRRC34	L	286	I	1	probably damaging	0	DELETERIOUS
CRC Colorectal cancer, CRC or EC Colorectal or endometrial cancer
SNP tagged: SNPs in LD (r2>0.5) with the eQTLs
a The Polyphen-2 score ranges from 0 to 1, and the closer the value is to 1, the higher the probability of damage
b SIFT prediction score < 0.05 is considered deleterious
