# Supplementary material for: Identification of potential functional variants and genes at 18q21.1 associated with the carcinogenesis of colorectal cancer
Source: PLoS Genet. 2022 Feb 2;18(2):e1010050. doi: 10.1371/journal.pgen.1010050 (PMC8870576; doi:10.1371/journal.pgen.1010050)
Supplement: S6 Table — (XLSX) [file pgen.1010050.s013.xlsx]

## Sheet: Sheet1
S6 Table. Correlation analysis between LIPG expression and clinicopathological characteristics of colorectal cancer.
factor	n	LIPG expression level [n (%)]			P-valuea	FDR
		Low	Medium	High
age
<60	133	44(33.1)	43(32.3)	46(34.6)	0.792	0.792
≧60	246	82(33.3)	84(34.1)	80(32.5)
gender
Male	208	67(32.2)	70(33.7)	71(34.1)	0.614	0.702
Female	171	59(34.5)	57(33.3)	55(32.2)
Histological classification
Colon Adenocarcinoma	282	82(29.1)	98(34.8)	102(36.2)	0.006	0.024*
Rectal Adenocarcinoma	92	41(44.6)	28(30.4)	23(25.0)
Distant metastases
M0	255	80(31.4)	87(34.1)	88(34.5)	0.134	0.214
M1	51	22(43.1)	15(29.4)	14(27.5)
Lymph node metastasis
N0	207	60(29.0)	69(33.3)	78(37.7)	0.018	0.048*
N1+N2	168	65(38.7)	57(33.9)	46(27.4)
Infiltrating depth
T1	10	4(40.0)	1(10.0)	5(50.0)	0.04	0.08
T2	57	15(26.3)	16(28.1)	26(45.6)
T3	260	89(34.2)	89(34.2)	82(31.5)
T4	49	17(34.7)	21(42.9)	11(22.4)
TNM stage
Ⅰ	57	14(24.6)	12(21.1)	31(54.4)	0.003	0.024*
Ⅱ	137	45(32.8)	48(35.0)	44(32.1)
Ⅲ	114	41(36.0)	41(36.0)	32(28.1)
Ⅳ	52	23(44.2)	15(28.8)	14(26.9)
Outcome
alive	291	92(31.6)	101(34.7)	98(33.7)	0.372	0.496
dead	88	34(38.6)	26(29.5)	28(29.3)
a P values were calculated using spearman’s correlation
