# Supplementary material for: Identification of potential functional variants and genes at 18q21.1 associated with the carcinogenesis of colorectal cancer
Source: PLoS Genet. 2022 Feb 2;18(2):e1010050. doi: 10.1371/journal.pgen.1010050 (PMC8870576; doi:10.1371/journal.pgen.1010050)
Supplement: S7 Table — (XLSX) [file pgen.1010050.s014.xlsx]

## Sheet: Sheet1
S7 Table. Primers or sgRNA sequence used in this study.
Dual-Luciferase reporter assay (5'-3')
PRE1	Forward	cctgagctcgctagcctcgagAAACAGTCTCAGTGTGTCAGCAGC
	Reverse	taccctctagtgtctaagcttGAAGGTGTGATGTCCACACAAGG
PRE2	Forward	cctgagctcgctagcctcgagCGCATGCGATCGGTGTGT
	Reverse	taccctctagtgtctaagcttTTGTAAGATGACAGCAGGAAGAACA
rs7229639-Mut	Forward	ACTGCAaTGCATGGATGTCGTGAATGCTGCTG
	Reverse	CATCCATGCAtTGCAGTTTTTCTGGGCTGGGC
rs77544449-Mut	Forward	AGACACACACACCCtGAGCAGCGGTTCCCTACAGA
	Reverse	TCaGGGTGTGTGTGTCTGTGGCTGCCCCAGCA
rs60385309-Mut	Forward	GCCTTAAAAAgGAAGGAAATTCTGACATACGCTAGAG
	Reverse	TCCTTCcTTTTTAAGGCTGAATAATATTTTATTGTATG
rs72917785-Mut	Forward	ATTTCCTTCcTCCCCCAGATGGTCTTCGTTGC
	Reverse	TGGGGGAgGAAGGAAATTCTTGCTTTTTAATTTTAA
qRT-PCR (5'-3')
LIPG	Forward	GATGCGGTCAATAATACCAGGG
	Reverse	CCGATCAAGTGGACATTCCCG
β-actin	Forward	GTCATTCCAAATATGAGATGCGT
	Reverse	GCTATCACCTCCCCTGTGTG
siRNAs (5'-3')
siLIPG		GCCGCAAGAACCGUUGUAATT
siLIPG-2		GCACUGACUCCAAUCGCUUTT
siControl		UUCUCCGAACGUGUCACGUTT
shRNA (5'-3')
shLIPG	Forward	CCGGGCCGCAAGAACCGTTGTAATACTCGAGTATTACAACGGTTCTTGCGGCTTTTTG
	Reverse	AATTCAAAAAGCCGCAAGAACCGTTGTAATACTCGAGTATTACAACGGTTCTTGCGGC
overexpression (5'-3')
LIPG-OV	Forward	gattctagagctagcgaattcATGAGCAACTCCGTTCCTCTGC
	Reverse	gtctttgtagtccatctcgagGGGAAGCTCCACAGTGGGA
