# Supplementary material for: Identification of potential functional variants and genes at 18q21.1 associated with the carcinogenesis of colorectal cancer
Source: PLoS Genet. 2022 Feb 2;18(2):e1010050. doi: 10.1371/journal.pgen.1010050 (PMC8870576; doi:10.1371/journal.pgen.1010050)
Supplement: S1 Data — (XLSX) [file pgen.1010050.s015.xlsx]

## Sheet: Figure 3
HEK293-PRE1						HEK293-PRE2
PGL4minP	WT(-/-)	Mut(A/-)	Mut(-/B)	Mut(A/B)		PGL4minP	WT(-/-)	Mut(A/-)	Mut(-/B)	Mut(A/B)
0.220715	0.853357	0.538877	0.890216	0.435969		0.220715	0.689175	0.308708	0.245423	0.168481
0.244051	0.865601	0.484881	0.887937	0.449679		0.244051	0.726066	0.30412	0.256588	0.139459
0.256828	0.863561	0.482543	0.917517	0.474814		0.256828	0.814545	0.408031	0.270896	0.141119
HCT116-PRE1						HCT116-PRE2
WT(-/-)	Mut(A/-)	Mut(-/B)	Mut(A/B)			WT(-/-)	Mut(A/-)	Mut(-/B)	Mut(A/B)
0.837574	0.250096	0.933165	0.373078			0.374901	0.17914	0.160528	0.14056
0.856763	0.356201	1.12799	0.403867			0.420511	0.1544	0.165801	0.125412
0.758496	0.253057	0.764019	0.401221			0.338608	0.174365	0.186434	0.13492
DLD-1-PRE1						DLD-1-PRE2
WT(-/-)	Mut(A/-)	Mut(-/B)	Mut(A/B)			WT(-/-)	Mut(A/-)	Mut(-/B)	Mut(A/B)
1.44157	0.468988	1.53426	0.741314			1.95818	1.21002	1.3303	0.855503
1.52547	0.427094	1.29169	0.685722			2.40997	1.27864	1.359	1.53185
1.18848	0.351401		0.629473			2.59326	1.21191	1.78926	1.14111

## Sheet: Figure 4
Figure 4B	NC			si-LIPG				Figure 4C	Scramble					shLIPG
0	0.238	0.23	0.23	0.22	0.23	0.229		0	0.229	0.24	0.23	0.249	0.235	0.204	0.234	0.234	0.23	0.228
24	0.387	0.39	0.398	0.341	0.351	0.364		24	0.281	0.262	0.296	0.294	0.3	0.208	0.216	0.219	0.222	0.244
48	0.779	0.772	0.788	0.644	0.633	0.658		48	0.455	0.481	0.472	0.495	0.477	0.327	0.368	0.36	0.347	0.371
72	1.571	1.544	1.59	1.09	1.175	1.118		72	0.753	0.824	0.747	0.793	0.802	0.496	0.57	0.592	0.596	0.632
96	2.414	2.376	2.378	1.642	1.738	1.741		96	1.229	1.33	1.337	1.351	1.325	0.732	0.868	0.826	0.848	0.883
Figure 4D						Figure 4E
Migration			Invasion			Migration			Invasion
siControl	si-LIPG		siControl	si-LIPG		Scramble	shLIPG		Scramble	shLIPG
0.113	0.085		0.07	0.048		0.108	0.078		0.018	0.011
0.112	0.083		0.07	0.049		0.107	0.076		0.021	0.011
0.115	0.087		0.072	0.051		0.1	0.074		0.019	0.01
Figure 4G	EV			OV-LIPG				Figure 4H	EV					OV-LIPG
0	0.239	0.252	0.247	0.252	0.248	0.253		0	0.163	0.173	0.174	0.179	0.179	0.186	0.199	0.204	0.201	0.201
24	0.252	0.25	0.253	0.362	0.348	0.343		24	0.259	0.25	0.265	0.273	0.285	0.327	0.345	0.369	0.359	0.35
48	0.544	0.538	0.54	0.631	0.636	0.65		48	0.53	0.577	0.591	0.588	0.569	0.767	0.843	0.879	0.851	0.853
72	0.747	0.719	0.727	0.854	0.848	0.833		72	0.987	0.981	1.02	1.107	1.005	1.451	1.494	1.505	1.518	1.545
96	1.175	1.2	1.244	1.423	1.423	1.491		96	1.537	1.629	1.581	1.598	1.588	2.091	2.246	2.323	2.283	2.257
Figure 4I						Figure 4J
Migration			Invasion			Migration			Invasion
EV	OV-LIPG		EV	OV-LIPG		EV	OV-LIPG		EV	OV-LIPG
0.122	0.14		0.036	0.052		0.142	0.276		0.153	0.189
0.123	0.141		0.037	0.053		0.14	0.276		0.153	0.189
0.124	0.144		0.038	0.052		0.136	0.28		0.154	0.187

## Sheet: Figure 5E
Normal tissues	CRC tumour
0.000500477	0.00164391
0.000496219	0.00280928
0.000807906	0.001927
0.000599648	0.00120725
0.000266888	0.00101457
0.000871344	0.00258579
0.0007237	0.00296991
0.000223902	0.00336178
0.000969732	0.00159869
0.000523097	0.00234217
0.000432827	0.00200376
0.000585623	0.00151931
0.000482725	0.00213248
0.000728959	0.00314295
0.0007976	0.00189279
0.000267392	0.000751938
0.000404531	0.000886606
0.00117026	0.00268105
0.000412753	0.00266923
0.00041286	0.00145169
0.000533959	0.00211432
0.000626478	0.000715862
0.000491096	0.000189877
0.000855936	0.00239453
0.000485901	0.00157936
0.000800536	0.0015058
0.00120426	0.00283373
0.000512002	0.00234406
0.000696377	0.00190992
0.00133301	0.00166947
0.000542889	0.00243408
0.000954965	0.000813349

## Sheet: Figure 6
Figure 6A					Figure 6B
Log10C	Cell Viability	SD	N		Log10C	Cell Viability	SD	N
-2	93.49	3.04	6		-2	100.58	2.91	6
-1	98.64	2.98	6		-1	104.19	2.31	6
0	77.49	3	6		0.69897	81.91	3.28	6
0.69897	62.72	3.01	6		1	39.13	2.78	6
1	50.53	1.53	6		1.30103	22.5	1.27	6
1.30103	45.54	1.22	6		1.69897	16.52	0.99	6
Figure 6C	0.1uM			1uM			10uM			50uM
	Mean	SD	N	Mean	SD	N	Mean	SD	N	Mean	SD	N
0	99.09	9.21	3	94.84	7.97	3	93.63	7.8	3	95.65	6.48	3
24	98.74	14.04	3	91.97	12.21	3	99.65	15.17	3	72.07	11.05	3
48	100.75	3.29	3	82.81	3.64	3	60.3	1.56	3	30.92	2.64	3
72	100.61	5.79	3	69.75	6.8	3	26.48	0.62	3	13.94	0.99	3
Figure 6D	1uM			5uM			10uM			20uM
	Mean	SD	N	Mean	SD	N	Mean	SD	N	Mean	SD	N
0	98.42	3.15	3	95	0.72	3	99.39	0.42	3	100.49	6.39	3
24	98.05	0.59	3	87.92	4.01	3	91.46	3.75	3	79.98	2.3	3
48	101.83	1.77	3	93.71	0.49	3	65.91	2.1	3	52.48	0.17	3
72	98.16	2.05	3	75.75	0.71	3	37.28	0.11	3	20.45	1.21	3
96	103.83	1.46	3	74.45	1.24	3	17.15	0.67	3	9.25	0.29	3
Figure 6E							Figure 6F
0	1	3	6	9	12		0	1	3	6	9	12
0.00227962	0.00172665	0.00143885	0.00182041	0.00186293	0.0020821		0.000339	6.8e-05	9.41e-05	0.000104	0.000164	0.000313
0.00219332	0.00168235	0.00119148	0.00141321	0.00177435	0.00234617		0.000373	6.81e-05	8.24e-05	0.000106	0.000166	0.000365
0.00204715	0.00169136	0.000996615	0.00164987	0.00165097	0.00221898		0.000356	6.81e-05	8.82e-05	0.000105	0.000155	0.000417

## Sheet: Figure S5
DLD-1	RKO	HCT8	SW620	HCT116
0.00264796	0.000326343	0.00228278		0.000164867
0.00245537	0.000250922	0.00258057	0.000985253	0.000276751
0.00169714	0.000181616	0.00345544	0.00136844

## Sheet: Figure S6
Figure S6B	NC			si-LIPG
0	0.187	0.194	0.191	0.184	0.178	0.176
24	0.289	0.302	0.297	0.259	0.253	0.241
48	0.497	0.483	0.504	0.441	0.453	0.454
72	1.164	1.063	1.028	0.987	0.998	1.074
96	2.135	2.082	2.139	1.72	1.736	1.642
Figure S6C
Migration			Invasion
siControl	si-LIPG-2		siControl	si-LIPG-2
0.113	0.068		0.07	0.063
0.112	0.066		0.07	0.061
0.115	0.068		0.072	0.063
